# Supplementary material for: Atrial fibrillation and comorbidities: Clinical characteristics and antithrombotic treatment in GLORIA-AF
Source: PLoS One. 2021 Apr 14;16(4):e0249524. doi: 10.1371/journal.pone.0249524 (PMC8046191; doi:10.1371/journal.pone.0249524)
Supplement: S2 File — (ODT) [file pone.0249524.s002.odt]

S2 File
Atrial Fibrillation and Comorbidities: Clinical Characteristics and Antithrombotic Treatment in GLORIA-AF
Running Headline: Multimorbidity in GLORIA-AF
Monika Kozieł, MD, PhD; Christine Teutsch, MD; Jonathan L. Halperin, MD; Kenneth J. Rothman, DrPH; Hans-Christoph Diener, MD, PhD; Chang-Sheng Ma, MD; Sabrina Marler MS; Shihai Lu, PhD; Venkatesh K. Gurusamy MSc; Menno V. Huisman, MD, PhD, FESC; and Gregory Y.H. Lip, MD; on behalf of the GLORIA-AF Investigators
From the Liverpool Centre for Cardiovascular Science, University of Liverpool and Liverpool Heart & Chest Hospital, Liverpool, UK (M.K., G.L.); 1st Department of Cardiology and Angiology, Silesian Centre for Heart Diseases, Zabrze, Poland (M.K., G.L.); Department of Clinical Development and Medical Affairs, Therapeutic Area Cardiometabolism, Boehringer Ingelheim International GmbH, Ingelheim, Germany (C.T.); Icahn School of Medicine at Mount Sinai, New York, NY (J.L.H.); RTI Health Solutions, Research Triangle Park, North Carolina (K.R.); fInstitute for Medical Informatics, Biometry and Epidemiology, University of Duisburg-Essen, Essen, Germany (H-C.D.); Cardiology Department, Atrial Fibrillation Center, Beijing AnZhen Hospital, Capital Medical University, Beijing, China (C-S.M); Biostatistics and Data Sciences, Boehringer Ingelheim Pharmaceuticals, Inc., Ridgefield, Connecticut (S.L., S.M.); Global Epidemiology, Boehringer Ingelheim International GmbH, Ingelheim, Germany (V.K.); Department of Thrombosis and Hemostasis, Leiden University Medical Center, Leiden, the Netherlands (M.V.H.); Aalborg Thrombosis Research Unit, Department of Clinical Medicine, Aalborg University, Aalborg, Denmark


S1 Table. Multivariable Log-binomial Analysis For Factors Associated With Baseline Prescription of OAC Therapy (no OAC vs OAC)a,b
Factor
Relative Risk (95% CI) For Prescription of No OAC Globally
Age

<65
1.05 (0.95-1.16)
65-74
0.90 (0.83- 0.99)
≥75
1.0 (ref)
BMI class

<18.5
0.98 (0.77-1.24)
18.5-24
1.0 (ref)
25-29
0.85 (0.79-0.91)
30-34
0.77 (0.69-0.87)
≥35
0.70 (0.60-0.81)
Gender

Male
1.0 (ref)
Female
1.05 (0.97-1.13)
Alcohol abuse
0.93 (0.80-1.08)
Psychosocial factors
0.99 (0.85-1.14)
Current smoker
1.14 (1.03-1.25)
Past smoker
0.91 (0.84-0.99)
Categorization of AF

EHRA I
1.0 (ref)
EHRA II
1.04 (0.96-1.12)
EHRA III
0.99 (0.91-1.07)
EHRA IV
1.07 (0.95- 1.20)
Type of AF

Paroxysmal
1.67 (1.42-1.97)
Persistent
1.20 (1.02-1.43)
Permanent
1.0 (ref)
Hypertension
0.89 (0.83-0.97)
Coronary artery disease
1.42 (1.31-1.53)
Myocardial infarction
1.18 (1.08-1.28)
Congestive heart failure
1.01 (0.94-1.08)
Diabetes mellitus
0.95 (0.88-1.02)
Previous TIA or stroke
0.81 (0.68-0.97)
Bleeding after diagnosis of AF
1.60 (1.42-1.79)
Peripheral artery disease
1.13 (0.96-1.34)
Biological heart valve implant
0.73 (0.38-1.39)
Valve repair
0.93 (0.50-1.74)
Cancer
1.00 (0.90-1.12)


Gastric ulcer
0.91 (0.69-1.21)
Peptic ulcer
0.86 (0.42-1.76)
Gastritis or duodenitis
0.95 (0.82-1.10)
Functional dyspepsia
0.85 (0.56-1.27)
Hepatic disease
1.05 (0.87-1.27)
COPD
1.03 (0.90-1.19)
Dementia
1.09 (0.76-1.56)
Hyperthyroidism
0.96 (0.89-1.04)
AF cardioversion
0.96 (0.89-1.04)
Creatinine clearance (mL/min)

<30
1.09 (0.94-1.26)
30-59
0.88 (0.79-0.97)
60-79
0.91 (0.83-1.00)
≥80
1.0 (ref)
AF ablation
0.30 (0.20-0.45)
Region

Asia
3.17 (2.88-3.49)
Europe
1.0 (ref)
North America
1.24 (1.11-1.39)
Latin America
1.14 (0.96-1.37)
Medical treatment reimbursed by

Self-pay/no coverage
0.82 (0.69-0.96)
Not self-pay
1.0 (ref)
Type of site

Specialist office
1.26 (1.14-1.39)
Community hospital
1.0 (ref)
University hospital
1.28 (1.17-1.40)
aAF = atrial fibrillation; BMI = body mass index; CI = confidence interval; COPD = chronic obstructive pulmonary disease; EHRA = European Heart Rhythm Association; OAC = oral anticoagulant; ref = reference; TIA = transient ischemic attack.  

S2 Table. Multivariable Log-Binomial Analysis for Factors Associated With Baseline Prescription of Oral Antithrombotic Therapy (no OAC vs OAC)a,b
Factor
Relative Risk (95% CI) for Prescription of No OAC in Asia
Relative Risk (95% CI) for Prescription of No OAC in Europe
Relative Risk (95% CI) for Prescription of No OAC in North America
Age


<65
0.87 (0.77-0.99)
1.43 (1.15-1.79)
1.37 (1.07-1.76)
65-74
0.90 (0.81-1.00)
0.89 (0.74-1.07)
0.95 (0.77-1.16)
≥75
1.0 (ref)
1.0 (ref)
1.0 (ref)
BMI class


<18.5
1.03 (0.83-1.28)
0.62 (0.29-1.34)
1.51 (0.83-2.76)
18.5-24
1.0 (ref)
1.0 (ref)
1.0 (ref)
25-29
0.90 (0.83-0.98)
0.89 (0.75-1.06)
0.89 (0.71-1.11)
30-34
0.75 (0.61-0.91)
0.82 (0.66-1.02)
0.96 (0.75-1.23)
≥ 35
0.57 (0.36-0.89)
0.62 (0.46-0.84)
0.89 (0.67-1.17)
Gender


Male
1.0 (ref)
1.0 (ref)
1.0 (ref)
Female
1.00 (0.90-1.11)
1.02 (0.87-1.20)
1.05 (0.88-1.24)
Current smoker
1.09 (0.98-1.23)
1.08 (0.85-1.37)
1.31 (1.03-1.68)
Past smoker
0.94 (0.82-1.07)
0.97 (0.82-1.15)
0.89 (0.75-1.05)
Alcohol abuse
0.86 (0.65-1.13)
1.03 (0.80-1.31)
0.86 (0.63-1.18)
Psychosocial factors
0.85 (0.53-1.35)
1.04 (0.81-1.34)
0.92 (0.75-1.13)
EHRA I
1.0 (ref)
1.0 (ref)
1.0 (ref)
EHRA II
1.02 (0.93-1.11)
0.83 (0.70-1.00)
1.10 (0.93-1.32)
EHRA III
1.00 (0.90-1.11)
1.04 (0.86-1.25)
1.00 (0.81-1.23)
EHRA IV
0.92 (0.75-1.14)
1.19 (0.94-1.51)
1.17 (0.82-1.68)
Type of AF


Paroxysmal
1.36 (1.06-1.75)
1.89 (1.45-2.47)
1.84 (1.01-3.36)
Persistent
1.20 (0.93-1.56)
1.18 (0.89-1.57)
0.90 (0.48-1.68)
Permanent
1.0 (ref)
1.0 (ref)
1.0 (ref)
Hypertension
0.94 (0.85-1.03)
0.86 (0.72-1.02)
0.94 (0.75-1.18)
Coronary artery disease
1.54 (1.40-1.71)
1.21 (0.99-1.48)
1.15 (0.95-1.39)
Myocardial infarction
1.18 (1.07-1.31)
1.18 (0.94-1.48)
1.07 (0.84-1.36)
Congestive heart failure
1.11 (1.04-1.19)
0.72 (0.60-0.86)
0.87 (0.71-1.05)
Diabetes mellitus
1.00 (0.92-1.08)
1.00 (0.85-1.17)
0.82 (0.69-0.97)
Previous TIA or stroke
0.93 (0.70-1.22)
0.63 (0.45-0.88)
0.86 (0.62-1.18)
Bleeding after diagnosis of AF
1.41 (1.20-1.66)
1.83 (1.28-2.62)
1.97 (1.40-2.77)
Peripheral artery disease
1.13 (0.79-1.62)
1.25 (0.95-1.65)
1.33 (0.99-1.79)
Biological heart valve implant
NA
0.93 (0.40-2.16)
0.76 (0.26-2.21)
Valve repair
NA
0.64 (0.22-1.84)
2.22 (1.01-4.88)
Cancer
0.67 (0.51-0.88)
1.15 (0.95-1.40)
1.29 (1.08-1.54)
Functional dyspepsia
0.53 (0.19-1.46)
1.19 (0.63-2.25)
0.97 (0.49-1.93)
Gastric ulcer
0.89 (0.60-1.32)
0.82 (0.39-1.73)
1.67 (0.96-2.91)
Gastritis or duodenitis
0.81 (0.65-1.00)
1.44 (1.05-1.98)
1.07 (0.70-1.63)
COPD
0.97 (0.78-1.21)
1.19 (0.94-1.50)
0.88 (0.68-1.13)
Hyperthyroidism
0.90 (0.64-1.26)
1.00 (0.70-1.43)
0.90 (0.61-1.33)
Hepatic disease
0.98 (0.80-1.19)
1.63 (1.02-2.62)
1.70 (1.10-2.63)
Dementia
1.14 (0.64-2.01)
1.17 (0.56-2.42)
1.85 (0.89-3.82)
AF cardioversion
1.09 (0.99-1.19)
0.99 (0.83-1.19)
0.57 (0.45-0.72)
Creatinine clearance (mL/min)


<30
1.05 (0.87-1.27)
1.53 (1.09-2.17)
1.31 (0.85-2.02)
30-59
0.90 (0.79-1.02)
1.04 (0.83-1.31)
0.96 (0.74-1.24)
60-79
0.97 (0.87-1.07)
1.01 (0.81-1.25)
0.89 (0.70-1.14)
≥80
1.0 (ref)
1.0 (ref)
1.0 (ref)
AF ablation
0.30 (0.19-0.47)
0.46 (0.12-1.73)
0.18 (0.03-1.20)
Medical treatment reimbursed by


Self-pay/no coverage
0.74 (0.60-0.91)
1.30 (0.86-1.97)
1.05 (0.66-1.66)
Not self-pay
1.0 (ref)
1.0 (ref)
1.0 (ref)
Type of site


Specialist office
2.25 (1.87-2.70)
0.47 (0.35-0.62)
1.19 (0.90 -1.57)
Community hospital
1.0 (ref)
1.0 (ref)
1.0 (ref)
University hospital
2.12 (1.77-2.53)
0.84 (0.72-0.99)
1.71 (1.25-2.32)
aThe Latin America region is not included due to the small number of Latin American patients in the No OAC group (N=130).
bAF = atrial fibrillation; BMI = body mass index; CI = confidence interval; COPD = chronic obstructive pulmonary disease; EHRA = European Heart Rhythm Association; NA = not available; NOAC = non-vitamin K antagonist oral anticoagulant; OAC = oral anticoagulant; ref = reference; TIA = transient ischaemic attack; VKA = vitamin K antagonist.  


S3 Table. Multivariable Log-Binomial Analysis For Factors Associated With Baseline Prescription of OAC Therapy (VKA vs NOAC)a
Factor
Relative Risk (95% CI) For Prescription of VKA Globally
Age

<65
1.20 (1.11-1.30)
65-74
1.09 (1.02-1.17)
≥75
1.0 (ref)
BMI class

<18.5
0.91 (0.70-1.17)
18.5-24
1.0 (ref)
25-29
0.99 (0.92-1.06)
30-34
1.01 (0.93-1.10)
≥35
0.98 (0.89-1.08)
Gender

Male
1.0 (ref)
Female
1.00 (0.95-1.07)
Current smoker
1.04 (0.94-1.15)
Past smoker
1.01 (0.95-1.07)
Alcohol abuse
0.92 (0.82-1.04)
Psychosocial factors
0.95 (0.87-1.03)
EHRA I
1.0 (ref)
EHRA II
1.12 (1.05-1.20)
EHRA III
1.16 (1.08-1.24)
EHRA IV
1.20 (1.09-1.32)
Type of AF

Paroxysmal
0.77 (0.71-0.83)
Persistent
0.91 (0.85-0.98)
Permanent
1.0 (ref)
Hypertension
1.02 (0.95-1.11)
Coronary artery disease
1.07 (0.99-1.16)
Myocardial infarction
1.12 (1.03-1.23)
Congestive heart failure
1.24 (1.17-1.32)
Diabetes mellitus
1.08 (1.02-1.14)
Previous TIA or stroke
0.86 (0.75-0.97)
Bleeding after diagnosis of AF
1.01 (0.81-1.26)
Peripheral artery disease
1.09 (0.98-1.22)
Biological heart valve implant
1.33 (1.03-1.72)
Valve repair
1.40 (1.10-1.78)
Cancer
1.05 (0.97-1.13)
Functional dyspepsia
0.84 (0.62-1.13)
Gastric ulcer
0.82 (0.61-1.09)
Gastritis or duodenitis
1.01 (0.91-1.12)
COPD
1.04 (0.94-1.14)
Hyperthyroidism
0.97 (0.82-1.13)
Hepatic disease
1.07 (0.88-1.31)
Dementia
0.80 (0.58-1.11)
AF cardioversion
0.75 (0.70-0.82)
Creatinine clearance (mL/min)

<30
1.57 (1.42-1.73)
30-59
1.16 (1.06-1.26)
60-79
1.05 (0.96-1.15)
≥80
1.0 (ref)
AF ablation
0.91 (0.72-1.15)
Region

Asia
0.92 (0.85-1.00)
Europe
1.0 (ref)
North America
0.67 (0.62-0.73)
Latin America
1.21 (1.11-1.31)
Medical treatment reimbursed by

Self-pay/no coverage
0.80 (0.70-0.92)
Not self-pay
1.0 (ref)
Type of site

Specialist office
1.10 (1.01-1.20)
Community hospital
1.0 (ref)
University hospital
1.55 (1.44-1.66)
aAF = atrial fibrillation; BMI = body mass index; CI = confidence interval; COPD = chronic obstructive pulmonary disease; EHRA = European Heart Rhythm Association; NOAC = nonvitamin K antagonist oral anticoagulant; OAC = oral anticoagulant; ref = reference; TIA = transient ischemic attack; VKA = vitamin K antagonist.

S4 Table. Multivariable Log-Binomial Analysis for Factors Associated With Baseline Prescription of Oral Antithrombotic Therapy (VKA vs NOAC) in Asiaa
Factor
Relative Risk (95% CI) for Prescription of VKA in Asia
Age

<65
1.56 (1.25-1.96)
65-74
1.38 (1.12-1.69)
≥75
1.0 (ref)
BMI class

<18.5
1.08 (0.68-1.70)
18.5-24
1.0 (ref)
25-29
1.03 (0.88-1.20)
30-34
0.90 (0.70-1.16)
≥35
0.81 (0.52-1.25)
Gender

Male
1.0 (ref)
Female
0.99 (0.84-1.16)
Current smoker
1.17 (0.96-1.43)
Past smoker
1.06 (0.88-1.28)
Alcohol abuse
0.96 (0.67-1.37)
Psychosocial factors
0.56 (0.25-1.25)
EHRA I
1.0 (ref)
EHRA II
1.08 (0.91-1.28)
EHRA III
1.06 (0.88-1.29)
EHRA IV
0.69 (0.46-1.06)
Type of AF
 
Paroxysmal
0.91 (0.70-1.18)
Persistent
0.97 (0.74-1.27)
Permanent
1.0 (ref)
Hypertension
0.93 (0.78-1.10)
Coronary artery disease
1.46 (1.25-1.71)
Myocardial infarction
0.99 (0.78-1.26)
Congestive heart failure
1.23 (1.06-1.43)
Diabetes mellitus
0.93 (0.80-1.07)
Previous TIA or stroke
0.93 (0.66-1.30)
Bleeding after diagnosis of AF
0.74 (0.27-2.00)
Peripheral artery disease
1.14 (0.55-2.36)
Cancer
1.10 (0.84-1.45)
Functional dyspepsia
0.93 (0.43-2.02)
Gastric ulcer
0.47 (0.19-1.17)
Gastritis or duodenitis
0.91 (0.70-1.19)
COPD
0.74 (0.46-1.20)
Hyperthyroidism
1.11 (0.79-1.54)
Hepatic disease
0.75 (0.51-1.11)
Dementia
0.50 (0.09-2.62)
AF cardioversion
1.11 (0.91-1.35)
Creatinine clearance (mL/min)
 
<30
1.47 (0.97-2.20)
30-59
1.07 (0.85-1.34)
60-79
0.93 (0.77-1.12)
≥80
1.0 (ref)
AF ablation
0.75 (0.57-1.00)
Medical treatment reimbursed by
 
Self-pay/no coverage
0.90 (0.71-1.14)
Not self-pay
1.0 (ref)
Type of site
 
Specialist office
3.98 (2.95-5.37)
Community hospital
1.0 (ref)
University hospital
3.42 (2.58-4.53)
aAF = atrial fibrillation; BMI = body mass index; CI = confidence interval; COPD = chronic obstructive pulmonary disease; EHRA = European Heart Rhythm Association; NOAC = non-vitamin K antagonist oral anticoagulant; OAC = oral anticoagulant; TIA = transient ischaemic attack; VKA = vitamin K antagonist.


S5 Table. Multivariable Log-Binomial Analysis for Factors Associated With Baseline Prescription of Oral Antithrombotic Therapy (VKA vs NOAC) in Europea
Factor
Relative Risk (95% CI) for Prescription of VKA in Europe
Age

<65
1.12 (0.98-1.27)
65-74
1.12 (1.03-1.22)
≥75
1.0 (ref)
BMI class

<18.5
0.82 (0.56-1.22)
18.5-24
1.0 (ref)
25-29
1.01 (0.92-1.11)
30-34
1.11 (1.00-1.24)
≥35
0.98 (0.86-1.13)
Gender

Male
1.0 (ref)
Female
1.00 (0.92-1.08)
Alcohol abuse
0.95 (0.82-1.10)
Psychosocial factors
1.02 (0.93-1.14)
Current smoker
0.95 (0.83-1.09)
Past smoker
1.03 (0.94-1.12)
EHRA I
1.0 (ref)
EHRA II
1.08 (0.99-1.18)
EHRA III
1.07 (0.97-1.18)
EHRA IV
1.20 (1.07-1.35)
Type of AF

Paroxysmal
0.78 (0.71-0.87)
Persistent
0.97 (0.88-1.06)
Permanent
1.0 (ref)
Hypertension
1.03 (0.93-1.14)
Coronary artery disease
1.00 (0.90-1.12)
Myocardial infarction
1.20 (1.07-1.36)
Congestive heart failure
1.11 (1.02-1.20)
Diabetes mellitus
1.08 (1.00-1.17)
Previous TIA or stroke
0.81 (0.69-0.94)
Bleeding after diagnosis of AF
0.98 (0.82-1.18)
Peripheral artery disease
1.08 (0.93-1.26)
Biological heart valve implant
1.54 (1.19-2.00)
Valve repair
1.23 (0.82-1.86)
Cancer
1.00 (0.91-1.11)
Functional dyspepsia
0.91 (0.62-1.33)
Gastric ulcer
0.96 (0.68-1.35)
Gastritis or duodenitis
1.15 (0.93-1.41)
COPD
1.03 (0.91-1.18)
Hyperthyroidism
0.97 (0.80-1.19)
Hepatic disease
1.25 (0.94-1.66)
Dementia
0.89 (0.62-1.27)
AF cardioversion
0.72 (0.64-0.80)
Creatinine clearance (mL/min)

<30
1.77 (1.53-2.04)
30-59
1.23 (1.09-1.38)
60-79
1.12 (0.99-1.26)
≥80
1.0 (ref)
AF ablation
0.42 (0.17-1.06)
Medical treatment reimbursed by

Self-pay/no coverage
0.87 (0.68-1.12)
Not self-pay
1.0 (ref)
Type of site

Specialist office
0.97 (0.86-1.09)
Community hospital
1.0 (ref)
University hospital
1.42 (1.31-1.54)

aAF = atrial fibrillation; BMI = body mass index; CI = confidence interval; COPD = chronic obstructive pulmonary disease; EHRA = European Heart Rhythm Association; NOAC = non-vitamin K antagonist oral anticoagulant; OAC = oral anticoagulant; TIA = transient ischaemic attack; VKA = vitamin K antagonist.


S6 Table. Multivariable Log-Binomial Analysis for Factors Associated With Baseline Prescription of Oral Antithrombotic Therapy (VKA vs NOAC) in North Americaa
Factor
Relative Risk (95% CI) for Prescription of VKA in North America
Age

<65
1.09 (0.86-1.37)
65-74
1.11 (0.94-1.32)
≥75
1.0 (ref)
BMI class

<18.5
0.72 (0.35-1.47)
18.5-24
1.0 (ref)
25-29
0.81 (0.66-1.00)
30-34
0.92 (0.74-1.15)
≥35
1.02 (0.81-1.29)
Gender

Male
1.0 (ref)
Female
0.98 (0.84-1.15)
Alcohol abuse
0.83 (0.61-1.13)
Current smoker
1.15 (0.89-1.49)
Past smoker
1.03 (0.89-1.19)
Psychosocial factors
0.96 (0.79-1.16)
EHRA I
1.0 (ref)
EHRA II
1.10 (0.93-1.30)
EHRA III
1.24 (1.04-1.48)
EHRA IV
1.11 (0.84-1.47)
Type of AF

Paroxysmal
0.87 (0.62-1.22)
Persistent
0.96 (0.67-1.36)
Permanent
1.0 (ref)
Hypertension
0.98 (0.79-1.21)
Coronary artery disease
0.96 (0.80-1.15)
Myocardial infarction
1.17 (0.95-1.45)
Congestive heart failure
1.50 (1.29-1.74)
Diabetes mellitus
1.20 (1.04-1.39)
Previous TIA or stroke
0.76 (0.55-1.05)
Bleeding after diagnosis of AF
1.33 (0.85-2.08)
Peripheral artery disease
1.14 (0.84-1.55)
Biological heart valve implant
0.83 (0.32-2.15)
Valve repair
2.01 (0.87-4.66)
Cancer
1.21 (1.03-1.43)
Functional dyspepsia
0.59 (0.28-1.26)
Gastric ulcer
1.19 (0.66-2.15)
Gastritis or duodenitis
1.37 (0.98-1.91)
COPD
0.99 (0.81-1.22)
Hyperthyroidism
0.89 (0.61-1.31)
Hepatic disease
1.91 (1.19-3.06)
Dementia
0.83 (0.36-1.90)
AF cardioversion
0.74 (0.61-0.90)
Creatinine clearance (mL/min)

<30
2.26 (1.70-3.02)
30-59
1.44 (1.16-1.79)
60-79
1.08 (0.86-1.35)
≥80
1.0 (ref)
AF ablation
1.37 (1.01-1.87)
Medical treatment reimbursed by

Self-pay/no coverage
1.89 (1.38-2.57)
Not self-pay
1.0 (ref)
Type of site

Specialist office
0.79 (0.63-0.98)
Community hospital
1.0 (ref)
University hospital
1.45 (1.14-1.83)

aAF = atrial fibrillation; BMI = body mass index; CI = confidence interval; COPD = chronic obstructive pulmonary disease; EHRA = European Heart Rhythm Association; NOAC = non-vitamin K antagonist oral anticoagulant; OAC = oral anticoagulant; TIA = transient ischaemic attack; VKA = vitamin K antagonist.


S7 Table. Multivariable Log-Binomial Analysis for Factors Associated With Baseline Prescription of Oral Antithrombotic Therapy (VKA vs NOAC) in Latin Americaa
Factor
Relative Risk (95% CI) for Prescription of VKA in Latin America
Age

<65
1.08 (0.91-1.28)
65-74
0.96 (0.83-1.11)
≥75
1.0 (ref)
BMI class

<18.5
1.21 (0.77-1.92)
18.5-24
1.0 (ref)
25-29
0.98 (0.85-1.14)
30-34
0.89 (0.73-1.09)
≥35
0.94 (0.79-1.12)
Gender

Male
1.0 (ref)
Female
0.96 (0.84-1.11)
Alcohol abuse
1.06 (0.88-1.28)
Current smoker
1.04 (0.87-1.23)
Past smoker
1.04 (0.89-1.20)
Psychosocial factors
0.93 (0.69-1.24)
EHRA I
1.0 (ref)
EHRA II
1.38 (1.13-1.69)
EHRA III
1.58 (1.30-1.92)
EHRA IV
1.51 (1.16-1.95)
Type of AF

Paroxysmal
0.82 (0.67-0.99)
Persistent
0.88 (0.77-1.01)
Permanent
1.0 (ref)
Hypertension
1.20 (0.91-1.57)
Coronary artery disease
0.86 (0.65-1.15)
Myocardial infarction
1.22 (0.90-1.64)
Congestive heart failure
1.46 (1.25-1.71)
Diabetes mellitus
1.03 (0.91-1.16)
Previous TIA or stroke
1.07 (0.78-1.48)
Bleeding after diagnosis of AF
0.47 (0.14-1.54)
Peripheral artery disease
1.34 (1.00-1.79)
Cancer
0.98 (0.74-1.31)
Functional dyspepsia
0.93 (0.37-2.35)
Gastric ulcer
0.45 (0.08-2.64)
Gastritis or duodenitis
0.98 (0.78-1.24)
COPD
1.11 (0.97-1.28)
Hyperthyroidism
0.76 (0.38-1.53)
Hepatic disease
1.44 (1.05-1.98)
Dementia
0.76 (0.20-2.89)
AF cardioversion
0.77 (0.60-0.99)
Creatinine clearance (mL/min)

<30
1.13 (0.95-1.33)
30-59
0.90 (0.74-1.11)
60-79
0.85 (0.68-1.07)
≥80
1.0 (ref)
Medical treatment reimbursed by

Self-pay/no coverage
0.54 (0.40-0.72)
Not self-pay
1.0 (ref)
Type of site

Specialist office
1.07 (0.80-1.41)
Community hospital
1.0 (ref)
University hospital
1.50 (1.14-1.96)

aAF = atrial fibrillation; BMI = body mass index; CI = confidence interval; COPD = chronic obstructive pulmonary disease; EHRA = European Heart Rhythm Association; NOAC = non-vitamin K antagonist oral anticoagulant; OAC = oral anticoagulant; TIA = transient ischaemic attack; VKA = vitamin K antagonist.
